# Supplementary material for: Manipulating nitration and stabilization to achieve high energy
Source: Sci Adv. 2023 Nov 15;9(46):eadk3754. doi: 10.1126/sciadv.adk3754 (PMC10651134; doi:10.1126/sciadv.adk3754)
Supplement: Supplementary file 2 — Data S1 and S2 [file sciadv.adk3754_data_s1_and_s2.zip]

Archive with 2 entries (2 files):
- adk3754_Data_S1.pdf
- adk3754_Data_S2.pdf
